# Supplementary material for: Genome-Resolved Delineation of Three Novel Endophytic Achromobacter Species from Desert Medicinal Plants
Source: Microorganisms. 2026 Apr 30;14(5):1019. doi: 10.3390/microorganisms14051019 (PMC13209679; doi:10.3390/microorganisms14051019)
Supplement: Supplementary file 1 [file microorganisms-14-01019-s001.zip]

Archive with 1 entries (1 files):
- microorganisms-4267447-supplementary.pdf
